# Supplementary material for: Evaluation of costimulatory molecules in dogs with B cell high grade lymphoma
Source: PLoS One. 2018 Jul 24;13(7):e0201222. doi: 10.1371/journal.pone.0201222 (PMC6057677; doi:10.1371/journal.pone.0201222)
Supplement: S1 Table — Chemotherapy included CHOP-based and L-asparaginase. (XLSX) [file pone.0201222.s003.xlsx]

## Sheet: Sheet1
	Parameters	High	Age		P value	Sex		P value	Stage		P value	Substage		P value	Therapy		P value
		Low	< 10	≥ 10		Male	Female		II–III	IV–V		a	b		Chemotherapy	Prednisolone
	PBMCs
	CD4+ PD-1+	>56.2	2	3	1	5	0	0.101	2	3	1	1	4	0.047	3	2	0.583
		≤56.2	7	6		6	7		4	9		10	3		10	3
	CD8+ PD-1+	>55.2	3	5	0.637	6	2	0.367	5	3	0.043	4	4	0.631	6	2	1
		≤55.2	6	4		5	5		1	9		7	3		7	3
	CD4+ CTLA-4+	>1.9	2	3	1	4	1	0.596	0	5	0.114	0	5	0.003	2	3	0.099
		≤1.9	7	6		7	6		6	7		5	2		11	2
	CD8+ CTLA-4+	>1.9	2	4	0.62	4	2	1	0	6	0.054	1	5	0.013	3	3	0.268
		≤1.9	7	5		7	5		6	6		10	2		10	2
	LNCs
	CD4+ PD-1+	>75.9	1	2	0.577	3	0	0.515	2	1	0.191	1	2	0.537	2	1	1
		≤75.9	8	6		8	6		3	11		9	5		10	4
	CD8+ PD-1+	>38.5	3	4	0.637	6	1	0.304	2	5	1	2	5	0.058	5	2	1
		≤38.5	6	4		5	5		3	7		8	2		7	3
	CD4+ CTLA-4+	>0.9	3	5	0.347	6	2	0.62	1	7	0.294	3	5	0.153	6	2	1
		≤0.9	6	3		5	4		4	5		7	2		6	3
	CD8+ CTLA-4+	>2.3	2	0	0.471	2	0	0.515	1	1	0.515	0	2	0.154	2	0	1
		≤2.3	7	8		9	6		4	11		10	5		10	5
	mRNA
	PD-L1	>182.7	0	4	0.029	2	2	0.584	1	3	1	1	3	0.25	2	2	0.538
		≤182.7	9	4		9	4		4	9		9	4		10	3
	PD-L2	>232.4	2	2	1	3	1	1	0	4	0.261	1	3	0.25	3	1	1
		≤232.4	7	6		8	5		5	8		9	4		9	4
	CD80	>67.7	0	2	0.206	1	1	1	1	1	0.515	1	1	1	2	0	1
		≤67.7	9	6		10	5		4	11		9	6		10	5
	CD86	>142.5	2	5	0.153	4	3	0.644	1	6	0.338	4	3	1	6	1	0.338
		≤142.5	7	3		7	3		4	6		6	4		6	4
